# Supplementary material for: Fall Prediction Based on Instrumented Measures of Gait and Turning in Daily Life in People with Multiple Sclerosis
Source: Sensors (Basel). 2022 Aug 9;22(16):5940. doi: 10.3390/s22165940 (PMC9415310; doi:10.3390/s22165940)
Supplement: Supplementary file 1 [file sensors-22-05940-s001.zip]

Archive with 1 entries (1 files):
- sensors-1834541-supplementary.pdf
